# Supplementary material for: Uncovering Spatial Variation in Acoustic Environments Using Sound Mapping
Source: PLoS One. 2016 Jul 28;11(7):e0159883. doi: 10.1371/journal.pone.0159883 (PMC4965030; doi:10.1371/journal.pone.0159883)
Supplement: S1 Movie — (ZIP) [file pone.0159883.s004.zip]

Archive with 3 entries (2 files):
- SI Movie.m4v
- __MACOSX/
- __MACOSX/._SI Movie.m4v
